# Supplementary material for: Veterinarian–Client Communication as a Driver of Burnout: A Scoping Review of Relational Risk and Protective Resources
Source: Vet Sci. 2026 Apr 22;13(5):411. doi: 10.3390/vetsci13050411 (PMC13211551; doi:10.3390/vetsci13050411)
Supplement: Supplementary file 1 [file vetsci-13-00411-s001.zip]

Archive with 1 entries (1 files):
- vetsci-4250092-supplementary.pdf
